# Supplementary material for: A new lefteye flounder of the genus Crossorhombus (Teleostei, Bothidae) from Penghu Islands, western Taiwan
Source: Zookeys. 2026 Mar 13;1273:15–25. doi: 10.3897/zookeys.1273.167628 (PMC13005135; doi:10.3897/zookeys.1273.167628)
Supplement: XML Treatment for Crossorhombus pescadores [file zookeys.1273.167628-treatment1.xml]

<!DOCTYPE tp:taxon-treatment
  PUBLIC "-//TaxonX//DTD Taxonomic Treatment Publishing DTD v0 20100105//EN" "tax-treatment-NSO.dtd">
<tp:taxon-treatment xmlns:tp="http://www.plazi.org/taxpub"><tp:treatment-meta><kwd-group><label>Taxon classification</label><kwd>
              <named-content content-type="kingdom">Animalia</named-content>
            </kwd><kwd>
              <named-content content-type="order">Pleuronectiformes</named-content>
            </kwd><kwd>
              <named-content content-type="family">Bothidae</named-content>
            </kwd></kwd-group><mixed-citation publication-type="journal"><person-group><name><surname>Amaoka</surname><given-names>Kunio</given-names></name><name><surname>Su</surname><given-names>Yo</given-names></name><name><surname>Ho</surname><given-names>Hsuan-Ching</given-names></name></person-group><article-title>A new lefteye flounder of the genus <italic><tp:taxon-name><tp:taxon-name-part taxon-name-part-type="genus" reg="Crossorhombus">Crossorhombus</tp:taxon-name-part></tp:taxon-name></italic> (<tp:taxon-name><tp:taxon-name-part taxon-name-part-type="subdivision" reg="Teleostei">Teleostei</tp:taxon-name-part></tp:taxon-name>, <tp:taxon-name><tp:taxon-name-part taxon-name-part-type="family" reg="Bothidae">Bothidae</tp:taxon-name-part></tp:taxon-name>) from Penghu Islands, western Taiwan</article-title><source>Zookeys</source><day>13</day><month>03</month><year>2026</year><volume>1273</volume><fpage>15</fpage><lpage>25</lpage><pub-id pub-id-type="doi">10.3897/zookeys.1273.167628</pub-id></mixed-citation></tp:treatment-meta><tp:nomenclature><tp:taxon-name><object-id xmlns:xlink="http://www.w3.org/1999/xlink" content-type="arpha" xlink:type="simple">E1A9F422-4A34-5DF7-A96B-CD063C35A27B</object-id>
                		<tp:taxon-name-part taxon-name-part-type="genus" reg="Crossorhombus">Crossorhombus</tp:taxon-name-part> <tp:taxon-name-part taxon-name-part-type="species" reg="pescadores">pescadores</tp:taxon-name-part>
                	
                		<object-id xmlns:xlink="http://www.w3.org/1999/xlink" content-type="zoobank" xlink:type="simple">https://zoobank.org/EA48AC13-1E5C-4CB7-92A9-48BFA150BED0</object-id>
                	</tp:taxon-name><tp:taxon-status xmlns:xlink="http://www.w3.org/1999/xlink" xlink:type="simple">sp. nov.</tp:taxon-status><xref ref-type="fig" rid="F1">Figs 1</xref><xref ref-type="fig" rid="F2">, 2</xref><xref ref-type="fig" rid="F3">, 3</xref><xref ref-type="fig" rid="F4">, 4</xref><xref ref-type="table" rid="T1">; Table 1</xref></tp:nomenclature><tp:treatment-sec sec-type="Vernacular name"><title>New English name:</title><p>Pescadores flounder</p></tp:treatment-sec><tp:treatment-sec sec-type="Vernacular name"><title>New Chinese name:</title><p>澎湖纓鮃</p></tp:treatment-sec><tp:treatment-sec sec-type="Holotype"><title>Holotype.</title><p>• <abbrev xmlns:xlink="http://www.w3.org/1999/xlink" content-type="institution" xlink:title="Museum of Marine Biology and Aquarium" xlink:type="simple">NMMB-P</abbrev> 42260, 99.8 mm <abbrev xmlns:xlink="http://www.w3.org/1999/xlink" xlink:title="Standard length" xlink:type="simple">SL</abbrev>, male, off Chi-Kan, Baisha, Penghu Islands, Taiwan Strait, Western Pacific Ocean, ca 10–30 m, 9 May 2024.</p><fig id="F1" position="float" orientation="portrait"><object-id xmlns:xlink="http://www.w3.org/1999/xlink" content-type="doi" xlink:type="simple">10.3897/zookeys.1273.167628.figure1</object-id><object-id xmlns:xlink="http://www.w3.org/1999/xlink" content-type="arpha" xlink:type="simple">DD8ECC86-0C40-5675-B810-DCD32720B5F1</object-id><label>Figure 1.</label><caption><p><italic><tp:taxon-name><tp:taxon-name-part taxon-name-part-type="genus" reg="Crossorhombus">Crossorhombus</tp:taxon-name-part> <tp:taxon-name-part taxon-name-part-type="species" reg="pescadores">pescadores</tp:taxon-name-part></tp:taxon-name></italic> sp. nov., <abbrev xmlns:xlink="http://www.w3.org/1999/xlink" content-type="institution" xlink:title="Museum of Marine Biology and Aquarium" xlink:type="simple">NMMB-P</abbrev> 42260, holotype, male, 99.8 mm <abbrev xmlns:xlink="http://www.w3.org/1999/xlink" xlink:title="Standard length" xlink:type="simple">SL</abbrev>, preserved. <bold>A</bold>. Ocular side; <bold>B</bold>. Blind side.</p></caption><graphic xmlns:xlink="http://www.w3.org/1999/xlink" xlink:href="zookeys-1273-015_article-167628__-g001.jpg" id="oo_1560496.jpg" position="float" orientation="portrait" xlink:type="simple"><uri content-type="original_file" xlink:type="simple">https://binary.pensoft.net/fig/1560496</uri></graphic></fig></tp:treatment-sec><tp:treatment-sec sec-type="Paratypes"><title>Paratypes.</title><p>• <abbrev xmlns:xlink="http://www.w3.org/1999/xlink" content-type="institution" xlink:title="Museum of Marine Biology and Aquarium" xlink:type="simple">NMMB-P</abbrev> 42261, 57.5 mm <abbrev xmlns:xlink="http://www.w3.org/1999/xlink" xlink:title="Standard length" xlink:type="simple">SL</abbrev>, male; <abbrev xmlns:xlink="http://www.w3.org/1999/xlink" content-type="institution" xlink:title="Hokkaido University Museum" xlink:type="simple">HUMZ</abbrev> 237066, 74.8 mm <abbrev xmlns:xlink="http://www.w3.org/1999/xlink" xlink:title="Standard length" xlink:type="simple">SL</abbrev>, male; <abbrev xmlns:xlink="http://www.w3.org/1999/xlink" content-type="institution" xlink:title="Museum of Marine Biology and Aquarium" xlink:type="simple">NMMB-P</abbrev> 42262, 58.0 mm <abbrev xmlns:xlink="http://www.w3.org/1999/xlink" xlink:title="Standard length" xlink:type="simple">SL</abbrev>, female, same as type locality, 14 June 2023; • <abbrev xmlns:xlink="http://www.w3.org/1999/xlink" content-type="institution" xlink:title="Museum of Marine Biology and Aquarium" xlink:type="simple">NMMB-P</abbrev> 42263, 92.4 mm <abbrev xmlns:xlink="http://www.w3.org/1999/xlink" xlink:title="Standard length" xlink:type="simple">SL</abbrev>, female, collected with holotype.</p></tp:treatment-sec><tp:treatment-sec sec-type="Etymology"><title>Etymology.</title><p>The specific name “pescadores” is the old name of the type locality, meaning “fishermen” in Portuguese. It is treated as a noun in apposition.</p></tp:treatment-sec><tp:treatment-sec sec-type="Diagnosis"><title>Diagnosis.</title><p>A species of <italic><tp:taxon-name><tp:taxon-name-part taxon-name-part-type="genus" reg="Crossorhombus">Crossorhombus</tp:taxon-name-part></tp:taxon-name></italic> differing from its congeners in having: caudal fin with light-gray band along posterior sub-margin; a pair of small black spots on band at upper and lower fourth rays, respectively; a bluish-black, horizontal triangular marking on blind side of body in male; a series of dark blotches along dorsal and ventral margins of body; combination of some meristic and proportional characters: large head; small upper and lower eyes; slightly longer pectoral-fin on ocular side; fewer dorsal- and anal- fin rays and fewer scales in lateral line and others.</p></tp:treatment-sec><tp:treatment-sec sec-type="Description"><title>Description.</title><p>Counts and body proportions in <abbrev xmlns:xlink="http://www.w3.org/1999/xlink" xlink:title="Standard length" xlink:type="simple">SL</abbrev> and <abbrev xmlns:xlink="http://www.w3.org/1999/xlink" xlink:title="head length" xlink:type="simple">HL</abbrev> are shown in Table <xref ref-type="table" rid="T1">1</xref>.</p><table-wrap id="T1" position="float" orientation="portrait"><label>Table 1.</label><caption><p>Comparison among proportional measurements and counts of five species of <italic><tp:taxon-name><tp:taxon-name-part taxon-name-part-type="genus" reg="Crossorhombus">Crossorhombus</tp:taxon-name-part></tp:taxon-name></italic>. Boldfaces show values different (including slight overlaps) from <italic><tp:taxon-name><tp:taxon-name-part taxon-name-part-type="genus" reg="Crossorhombus">C.</tp:taxon-name-part> <tp:taxon-name-part taxon-name-part-type="species" reg="pescadores">pescadores</tp:taxon-name-part></tp:taxon-name></italic> sp. nov. Numbers in parentheses are Japanese specimens. M = male, F = female, O = ocular side, B = blind side.</p></caption><table><tbody><tr><th rowspan="1" colspan="1"/><th rowspan="1" colspan="2"><italic><tp:taxon-name><tp:taxon-name-part taxon-name-part-type="genus" reg="Crossorhombus">C.</tp:taxon-name-part> <tp:taxon-name-part taxon-name-part-type="species" reg="pescadores">pescadores</tp:taxon-name-part></tp:taxon-name></italic> sp. nov.</th><th rowspan="1" colspan="1">
                    <italic>
                      <tp:taxon-name><tp:taxon-name-part taxon-name-part-type="genus" reg="Crossorhombus">C.</tp:taxon-name-part> <tp:taxon-name-part taxon-name-part-type="species" reg="valderostratus">valderostratus</tp:taxon-name-part></tp:taxon-name>
                    </italic>
                  </th><th rowspan="1" colspan="1">
                    <italic>
                      <tp:taxon-name><tp:taxon-name-part taxon-name-part-type="genus" reg="Crossorhombus">C.</tp:taxon-name-part> <tp:taxon-name-part taxon-name-part-type="species" reg="howensis">howensis</tp:taxon-name-part></tp:taxon-name>
                    </italic>
                  </th><th rowspan="1" colspan="1">
                    <italic>
                      <tp:taxon-name><tp:taxon-name-part taxon-name-part-type="genus" reg="Crossorhombus">C.</tp:taxon-name-part> <tp:taxon-name-part taxon-name-part-type="species" reg="kobensis">kobensis</tp:taxon-name-part></tp:taxon-name>
                    </italic>
                  </th><th rowspan="1" colspan="1">
                    <italic>
                      <tp:taxon-name><tp:taxon-name-part taxon-name-part-type="genus" reg="Crossorhombus">C.</tp:taxon-name-part> <tp:taxon-name-part taxon-name-part-type="species" reg="azureus">azureus</tp:taxon-name-part></tp:taxon-name>
                    </italic>
                  </th></tr><tr><td rowspan="1" colspan="1">No of specimens</td><td rowspan="1" colspan="1">Holotype</td><td rowspan="1" colspan="1">Paratypes (<italic>n</italic> = 4)</td><td rowspan="1" colspan="1"><italic>n</italic> = 20</td><td rowspan="1" colspan="1"><italic>n</italic> =2</td><td rowspan="1" colspan="1"><italic>n</italic> = 68</td><td rowspan="1" colspan="1"><italic>n</italic> = 20</td></tr><tr><td rowspan="1" colspan="1"><abbrev xmlns:xlink="http://www.w3.org/1999/xlink" xlink:title="Standard length" xlink:type="simple">SL</abbrev> (mm)</td><td rowspan="1" colspan="1">99.8 (M)</td><td rowspan="1" colspan="1">57.5–74.8 (2M), 58.0–92.4 (2F)</td><td rowspan="1" colspan="1">51.3–103.6 (10M, 10F)</td><td rowspan="1" colspan="1">62.0–103.0 (1M, 1F)</td><td rowspan="1" colspan="1">69.1 (M) (49.2–103.5; 41M, 26F)</td><td rowspan="1" colspan="1">80.6–147.2 (10M, 10F)</td></tr><tr><td rowspan="1" colspan="7">Proportions, in <abbrev xmlns:xlink="http://www.w3.org/1999/xlink" xlink:title="Standard length" xlink:type="simple">SL</abbrev></td></tr><tr><td rowspan="1" colspan="1">Head length</td><td rowspan="1" colspan="1">4.06</td><td rowspan="1" colspan="1">3.74–3.94</td><td rowspan="1" colspan="1">3.65–4.08</td><td rowspan="1" colspan="1">
                    <bold>4.19–4.33</bold>
                  </td><td rowspan="1" colspan="1">4.09 (3.65–4.28)</td><td rowspan="1" colspan="1">
                    <bold>4.15–4.87</bold>
                  </td></tr><tr><td rowspan="1" colspan="1">Body depth</td><td rowspan="1" colspan="1">1.66</td><td rowspan="1" colspan="1">1.66–1.74</td><td rowspan="1" colspan="1">1.58–1.85</td><td rowspan="1" colspan="1">1.68, 1.68</td><td rowspan="1" colspan="1">
                    <bold>1.83 (1.74–2.02)</bold>
                  </td><td rowspan="1" colspan="1">
                    <bold>1.75–1.97</bold>
                  </td></tr><tr><td rowspan="1" colspan="7">Proportions, in <abbrev xmlns:xlink="http://www.w3.org/1999/xlink" xlink:title="head length" xlink:type="simple">HL</abbrev></td></tr><tr><td rowspan="1" colspan="1">Snout length</td><td rowspan="1" colspan="1">4.47</td><td rowspan="1" colspan="1">3.97–5.88</td><td rowspan="1" colspan="1">4.32–6.24</td><td rowspan="1" colspan="1">4.48–5.06</td><td rowspan="1" colspan="1">5.83 (4.91–7.64)</td><td rowspan="1" colspan="1">4.88–5.22</td></tr><tr><td rowspan="1" colspan="1">Upper-eye diameter</td><td rowspan="1" colspan="1">3.32</td><td rowspan="1" colspan="1">3.44–3.78</td><td rowspan="1" colspan="1">
                    <bold>2.93–3.39</bold>
                  </td><td rowspan="1" colspan="1">3.36–3.66</td><td rowspan="1" colspan="1">3.13 (2.71–3.50)</td><td rowspan="1" colspan="1">3.58–4.13</td></tr><tr><td rowspan="1" colspan="1">Lower-eye diameter</td><td rowspan="1" colspan="1">3.46</td><td rowspan="1" colspan="1">3.37–4.03</td><td rowspan="1" colspan="1">
                    <bold>2.93–3.34</bold>
                  </td><td rowspan="1" colspan="1">3.15–3.78</td><td rowspan="1" colspan="1">3.07 (2.61–3.52)</td><td rowspan="1" colspan="1">3.35–4.28</td></tr><tr><td rowspan="1" colspan="1">Interorbital width in M</td><td rowspan="1" colspan="1">1.88</td><td rowspan="1" colspan="1">3.0–3.02</td><td rowspan="1" colspan="1">2.36–3.28</td><td rowspan="1" colspan="1">2.62</td><td rowspan="1" colspan="1">2.32 (2.01–2.65)</td><td rowspan="1" colspan="1">2.02–2.55</td></tr><tr><td rowspan="1" colspan="1">Interorbital width in F</td><td rowspan="1" colspan="1">–</td><td rowspan="1" colspan="1">3.69–3.90</td><td rowspan="1" colspan="1">
                    <bold>5.28–8.56</bold>
                  </td><td rowspan="1" colspan="1">
                    <bold>2.96</bold>
                  </td><td rowspan="1" colspan="1">(3.45–12.8)</td><td rowspan="1" colspan="1">3.23–4.80</td></tr><tr><td rowspan="1" colspan="1">Upper-jaw length (O)</td><td rowspan="1" colspan="1">3.32</td><td rowspan="1" colspan="1">3.16–3.80</td><td rowspan="1" colspan="1">3.04–3.84</td><td rowspan="1" colspan="1">3.44–3.72</td><td rowspan="1" colspan="1">3.60 (3.01–3.74)</td><td rowspan="1" colspan="1">3.71–3.98</td></tr><tr><td rowspan="1" colspan="1">Upper-jaw length (B)</td><td rowspan="1" colspan="1">4.39</td><td rowspan="1" colspan="1">3.65–4.03</td><td rowspan="1" colspan="1">3.19–3.92</td><td rowspan="1" colspan="1">3.44–3.77</td><td rowspan="1" colspan="1">(3.12–3.74)</td><td rowspan="1" colspan="1">4.08–4.13</td></tr><tr><td rowspan="1" colspan="1">Lower-jaw length (O)</td><td rowspan="1" colspan="1">2.46</td><td rowspan="1" colspan="1">2.26–2.57</td><td rowspan="1" colspan="1">2.25–2.52</td><td rowspan="1" colspan="1">2.24–2.43</td><td rowspan="1" colspan="1">2.49 (2.13–2.74)</td><td rowspan="1" colspan="1">2.49–2.59</td></tr><tr><td rowspan="1" colspan="1">Lower-jaw length (B)</td><td rowspan="1" colspan="1">2.24</td><td rowspan="1" colspan="1">2.21–2.57</td><td rowspan="1" colspan="1">2.04–2.31</td><td rowspan="1" colspan="1">
                    <bold>2.06–2.18</bold>
                  </td><td rowspan="1" colspan="1">(1.81–2.44)</td><td rowspan="1" colspan="1">2.37–2.55</td></tr><tr><td rowspan="1" colspan="1">Caudal-peduncle depth</td><td rowspan="1" colspan="1">1.85</td><td rowspan="1" colspan="1">1.89–2.18</td><td rowspan="1" colspan="1">1.75–2.15</td><td rowspan="1" colspan="1">
                    <bold>1.69–1.87</bold>
                  </td><td rowspan="1" colspan="1">2.82 (1.79–2.39)</td><td rowspan="1" colspan="1">1.7–1.93</td></tr><tr><td rowspan="1" colspan="1">Pectoral-fin length (O) in M</td><td rowspan="1" colspan="1">0.68</td><td rowspan="1" colspan="1">0.68–1.01</td><td rowspan="1" colspan="1">0.61–0.78</td><td rowspan="1" colspan="1">0.83</td><td rowspan="1" colspan="1">0.78 (0.45–0.98)</td><td rowspan="1" colspan="1">
                    <bold>1.25–1.37</bold>
                  </td></tr><tr><td rowspan="1" colspan="1">Pectoral-fin length (O) in F</td><td rowspan="1" colspan="1">–</td><td rowspan="1" colspan="1">1.00–1.02</td><td rowspan="1" colspan="1">1.03–1.28</td><td rowspan="1" colspan="1">0.75</td><td rowspan="1" colspan="1">
                    <bold>(0.71–0.98)</bold>
                  </td><td rowspan="1" colspan="1">
                    <bold>1.35–1.45</bold>
                  </td></tr><tr><td rowspan="1" colspan="1">Pectoral-fin length (B)</td><td rowspan="1" colspan="1">1.55</td><td rowspan="1" colspan="1">1.57–2.18</td><td rowspan="1" colspan="1">1.56–2.00</td><td rowspan="1" colspan="1">1.48–1.61</td><td rowspan="1" colspan="1">(1.67–2.67)</td><td rowspan="1" colspan="1">1.75–1.81</td></tr><tr><td rowspan="1" colspan="1">Pelvic-fin length (O)</td><td rowspan="1" colspan="1">1.97</td><td rowspan="1" colspan="1">1.97–2.38</td><td rowspan="1" colspan="1">1.97–2.55</td><td rowspan="1" colspan="1">1.86–1.87</td><td rowspan="1" colspan="1">(1.91–2.54)</td><td rowspan="1" colspan="1">(1.98–2.60)</td></tr><tr><td rowspan="1" colspan="1">Pelvic-fin length (B)</td><td rowspan="1" colspan="1">1.85</td><td rowspan="1" colspan="1">2.13–2.38</td><td rowspan="1" colspan="1">2.06–2.69</td><td rowspan="1" colspan="1">1.57–1.97</td><td rowspan="1" colspan="1">(2.06–2.61)</td><td rowspan="1" colspan="1">(2.13–2.73)</td></tr><tr><td rowspan="1" colspan="1">Length of pelvic-fin base (O)</td><td rowspan="1" colspan="1">2.18</td><td rowspan="1" colspan="1">2.22–2.64</td><td rowspan="1" colspan="1">2.01–2.64</td><td rowspan="1" colspan="1">1.97–2.48</td><td rowspan="1" colspan="1">(2.01–2.69)</td><td rowspan="1" colspan="1">(2.13–2.73)</td></tr><tr><td rowspan="1" colspan="1">Length of pelvic-fin base (B)</td><td rowspan="1" colspan="1">4.24</td><td rowspan="1" colspan="1">4.25–6.55</td><td rowspan="1" colspan="1">5.38–6.65</td><td rowspan="1" colspan="1">5.48–5.53</td><td rowspan="1" colspan="1">(3.97–8.18)</td><td rowspan="1" colspan="1">(4.07–6.54)</td></tr><tr><td rowspan="1" colspan="1">Longest dorsal-fin ray</td><td rowspan="1" colspan="1">2.05</td><td rowspan="1" colspan="1">1.70–2.07</td><td rowspan="1" colspan="1">1.77–1.98</td><td rowspan="1" colspan="1">1.85–1.89</td><td rowspan="1" colspan="1">(1.60–2.29)</td><td rowspan="1" colspan="1">(1.71–2.06)</td></tr><tr><td rowspan="1" colspan="1">Longest anal-fin ray</td><td rowspan="1" colspan="1">2.02</td><td rowspan="1" colspan="1">1.88–2.07</td><td rowspan="1" colspan="1">1.59–1.97</td><td rowspan="1" colspan="1">1.83–1.90</td><td rowspan="1" colspan="1">(1.62–2.27)</td><td rowspan="1" colspan="1">(1.70–2.08)</td></tr><tr><td rowspan="1" colspan="7">Counts:</td></tr><tr><td rowspan="1" colspan="1">Dorsal-fin rays</td><td rowspan="1" colspan="1">82</td><td rowspan="1" colspan="1">82–86</td><td rowspan="1" colspan="1">82–88</td><td rowspan="1" colspan="1">
                    <bold>87–88</bold>
                  </td><td rowspan="1" colspan="1">85 (79–86)</td><td rowspan="1" colspan="1">
                    <bold>86–92</bold>
                  </td></tr><tr><td rowspan="1" colspan="1">Anal-fin rays</td><td rowspan="1" colspan="1">62</td><td rowspan="1" colspan="1">63–67</td><td rowspan="1" colspan="1">62–68</td><td rowspan="1" colspan="1">
                    <bold>67–69</bold>
                  </td><td rowspan="1" colspan="1">64 (59–67)</td><td rowspan="1" colspan="1">
                    <bold>66–72</bold>
                  </td></tr><tr><td rowspan="1" colspan="1">Caudal-fin rays (unbranched + branched + unbranched)</td><td rowspan="1" colspan="1">2 + 11 + 3 = 16</td><td rowspan="1" colspan="1">3 + 11 + 3 = 17</td><td rowspan="1" colspan="1">
                    <bold>2 + 13 + 2 = 17</bold>
                  </td><td rowspan="1" colspan="1">
                    <bold>2 + 13 + 2 = 17</bold>
                  </td><td rowspan="1" colspan="1">3 + 11 + 3 = 17</td><td rowspan="1" colspan="1">
                    <bold>2 + 13 + 2 = 17</bold>
                  </td></tr><tr><td rowspan="1" colspan="1">Pectoral-fin rays (O)</td><td rowspan="1" colspan="1">12</td><td rowspan="1" colspan="1">11–12</td><td rowspan="1" colspan="1">11–12</td><td rowspan="1" colspan="1">11–12</td><td rowspan="1" colspan="1">11 (9–11)</td><td rowspan="1" colspan="1">12–13</td></tr><tr><td rowspan="1" colspan="1">Pectoral-fin rays (B)</td><td rowspan="1" colspan="1">9</td><td rowspan="1" colspan="1">9</td><td rowspan="1" colspan="1">9–10</td><td rowspan="1" colspan="1">9</td><td rowspan="1" colspan="1">9 (9–10)</td><td rowspan="1" colspan="1">9–12</td></tr><tr><td rowspan="1" colspan="1">Scales in lateral line</td><td rowspan="1" colspan="1">51</td><td rowspan="1" colspan="1">44–51</td><td rowspan="1" colspan="1">46–55</td><td rowspan="1" colspan="1">
                    <bold>53–54</bold>
                  </td><td rowspan="1" colspan="1">56 (50–55)</td><td rowspan="1" colspan="1">
                    <bold>55–63</bold>
                  </td></tr><tr><td rowspan="1" colspan="1">Gill rakers</td><td rowspan="1" colspan="1">0 + 6</td><td rowspan="1" colspan="1">0 + 6</td><td rowspan="1" colspan="1">0–1 + 6–7</td><td rowspan="1" colspan="1">0 + 6</td><td rowspan="1" colspan="1">0 + 6 (0 + 5–7)</td><td rowspan="1" colspan="1">0–4 + 6–8</td></tr><tr><td rowspan="1" colspan="1">Vertebrae (abdominal + caudal)</td><td rowspan="1" colspan="1">10 + 25</td><td rowspan="1" colspan="1">10 + 24–25</td><td rowspan="1" colspan="1">10 + 23–25</td><td rowspan="1" colspan="1">10 + 25</td><td rowspan="1" colspan="1">10 + 25 (10 + 24–26)</td><td rowspan="1" colspan="1">10 + 25–26</td></tr></tbody></table></table-wrap><p>Data of percent of <abbrev xmlns:xlink="http://www.w3.org/1999/xlink" xlink:title="Standard length" xlink:type="simple">SL</abbrev> for the holotype are presented, followed by those for the paratypes in parentheses. Head length 24.6 (25.4–26.7); body depth 60.1 (57.4–60.2); snout length 5.5 (4.5–6.6); upper-eye diameter 7.4 (6.9–7.8); lower-eye diameter 7.1 (6.5–7.9); interorbital width 13.1 (8.4–8.9 in males, 6.7–7.2 in females); upper-jaw length 7.4 (6.7–8.4) on ocular side, 5.6 (6.5–7.2) on blind side; lower-jaw length 10.0 (9.9–11.6) on ocular side, 11.0 (9.9–12.1) on blind side; depth of caudal peduncle 13.3 (12.2–14.1); pectoral-fin length 36.1 (26.3–37.4 in males, 25.6–26.7 in females) on ocular side, 15.9 (12.2–16.7) on blind side; pelvic-fin length 12.5 (11.2–13.3) on ocular side, 13.3 (10.7–12.5) on blind side; length of pelvic-fin base 11.3 (9.6–11.8) on ocular side, 5.8 (3.9–6.2) on blind side; length of longest dorsal-fin ray 12.0 (12.3–15.4); length of longest anal-fin ray 12.2 (12.3–15.4); length of middle ray of caudal-fin 20.9 (19.3–24.7).</p><p>Body deep and compressed, deepest at a little anterior of middle body, and deeper than half of <abbrev xmlns:xlink="http://www.w3.org/1999/xlink" xlink:title="Standard length" xlink:type="simple">SL</abbrev>; depth of caudal peduncle 4.5 (4.3–4.7 in paratypes) in body depth. Anterior profile of head steep after deeply concaved before upper margin of lower eye. Head small, a little shorter (longer in paratypes) than 1/4 of <abbrev xmlns:xlink="http://www.w3.org/1999/xlink" xlink:title="Standard length" xlink:type="simple">SL</abbrev>. Snout protruded, remarkably shorter than eyes. Short spine at tip of snout (spine present in male and absent in female) (Figs <xref ref-type="fig" rid="F2">2</xref>: A1–C1, 3A, B). Eyes small, anterior margin (middle in female) of upper eye over posterior margin of lower eye, both separated by wide and concaved space (Figs <xref ref-type="fig" rid="F2">2</xref>: A1–C1, 3A, B); interorbital space 1.88 in <abbrev xmlns:xlink="http://www.w3.org/1999/xlink" xlink:title="head length" xlink:type="simple">HL</abbrev> (3.0–3.02 in males, 3.69–3.9 in females).</p><fig id="F2" position="float" orientation="portrait"><object-id xmlns:xlink="http://www.w3.org/1999/xlink" content-type="doi" xlink:type="simple">10.3897/zookeys.1273.167628.figure2</object-id><object-id xmlns:xlink="http://www.w3.org/1999/xlink" content-type="arpha" xlink:type="simple">E601A3E2-72E6-584A-89EB-E1288B08308E</object-id><label>Figure 2.</label><caption><p>Paratypes of <italic><tp:taxon-name><tp:taxon-name-part taxon-name-part-type="genus" reg="Crossorhombus">Crossorhombus</tp:taxon-name-part> <tp:taxon-name-part taxon-name-part-type="species" reg="pescadores">pescadores</tp:taxon-name-part></tp:taxon-name></italic> sp. nov., showing ocular sides (odd numbers) and blind sides (even numbers). <bold>A</bold>. <abbrev xmlns:xlink="http://www.w3.org/1999/xlink" content-type="institution" xlink:title="Hokkaido University Museum" xlink:type="simple">HUMZ</abbrev> 237066, immature male, 74.8 mm <abbrev xmlns:xlink="http://www.w3.org/1999/xlink" xlink:title="Standard length" xlink:type="simple">SL</abbrev>; <bold>B</bold>. <abbrev xmlns:xlink="http://www.w3.org/1999/xlink" content-type="institution" xlink:title="Museum of Marine Biology and Aquarium" xlink:type="simple">NMMB-P</abbrev> 42263, female, 92.4 mm <abbrev xmlns:xlink="http://www.w3.org/1999/xlink" xlink:title="Standard length" xlink:type="simple">SL</abbrev>; <bold>C</bold>. <abbrev xmlns:xlink="http://www.w3.org/1999/xlink" content-type="institution" xlink:title="Museum of Marine Biology and Aquarium" xlink:type="simple">NMMB-P</abbrev> 42262, immature female, 58.0 mm <abbrev xmlns:xlink="http://www.w3.org/1999/xlink" xlink:title="Standard length" xlink:type="simple">SL</abbrev>.</p></caption><graphic xmlns:xlink="http://www.w3.org/1999/xlink" xlink:href="zookeys-1273-015_article-167628__-g002.jpg" id="oo_1560497.jpg" position="float" orientation="portrait" xlink:type="simple"><uri content-type="original_file" xlink:type="simple">https://binary.pensoft.net/fig/1560497</uri></graphic></fig><p>Mouth small, upper jaw about equal to eye diameter, posterior end of maxillary extending to anterior margin of lower eye. Teeth on upper jaw in 2 rows, outer row stronger and more spaced than inner ones; those on lower jaw 1 row, about similar to inner teeth on upper jaw; teeth on ocular side stronger and longer than those on blind side. Gill rakers short, blunt, and smooth on posterior margin; no gill rakers on upper limb. Scales on ocular side comb-like ctenoid with a series of long spines along posterior margin (Fig. <xref ref-type="fig" rid="F4">4</xref>), cycloid on blind side. Lateral line on ocular side strongly curved above pectoral fin, lateral line on blind side absent.</p><p>Dorsal fin originating at blind side of snout, anal fin below posterior margin of head, both fins longest at near middle of body. Pectoral fin on ocular side filamentous on upper rays, longest ray longer than head, about 1.5 times of <abbrev xmlns:xlink="http://www.w3.org/1999/xlink" xlink:title="head length" xlink:type="simple">HL</abbrev> (1.0–1.5 in males, 1.0 in females), that on blind side small and short, about half of head. Origin of pelvic fin on ocular side at tip of isthmus, and below middle of lower eye, that on blind side opposite to fifth ray on ocular side. Posterior margin of caudal fin round, upper 2 and lower 3 rays simple (3 and 3), others branched (Fig. <xref ref-type="fig" rid="F3">3C–F</xref>). Anus opens on blind side above origin of anal fin, genital papilla on opposite side of body.</p><fig id="F3" position="float" orientation="portrait"><object-id xmlns:xlink="http://www.w3.org/1999/xlink" content-type="doi" xlink:type="simple">10.3897/zookeys.1273.167628.figure3</object-id><object-id xmlns:xlink="http://www.w3.org/1999/xlink" content-type="arpha" xlink:type="simple">9F798486-8710-5A3E-9598-BE94BE07ABA3</object-id><label>Figure 3.</label><caption><p><italic><tp:taxon-name><tp:taxon-name-part taxon-name-part-type="genus" reg="Crossorhombus">Crossorhombus</tp:taxon-name-part> <tp:taxon-name-part taxon-name-part-type="species" reg="pescadores">pescadores</tp:taxon-name-part></tp:taxon-name></italic> sp. nov., showing close-up image of head (<bold>A</bold>, <bold>B</bold>), and caudal fin (<bold>C</bold>, <bold>E</bold>), and x-ray image of caudal-fin rays and skeleton (<bold>D</bold>, <bold>F</bold>). <bold>A, C, D</bold>. <abbrev xmlns:xlink="http://www.w3.org/1999/xlink" content-type="institution" xlink:title="Museum of Marine Biology and Aquarium" xlink:type="simple">NMMB-P</abbrev> 42260, holotype, male, 99.8 mm <abbrev xmlns:xlink="http://www.w3.org/1999/xlink" xlink:title="Standard length" xlink:type="simple">SL</abbrev>; <bold>B</bold>, <bold>E</bold>, <bold>F</bold>. <abbrev xmlns:xlink="http://www.w3.org/1999/xlink" content-type="institution" xlink:title="Museum of Marine Biology and Aquarium" xlink:type="simple">NMMB-P</abbrev> 42263, paratype, female, 92.4 mm <abbrev xmlns:xlink="http://www.w3.org/1999/xlink" xlink:title="Standard length" xlink:type="simple">SL</abbrev>. Anterior to left. Figures not to scale.</p></caption><graphic xmlns:xlink="http://www.w3.org/1999/xlink" xlink:href="zookeys-1273-015_article-167628__-g003.jpg" id="oo_1560498.jpg" position="float" orientation="portrait" xlink:type="simple"><uri content-type="original_file" xlink:type="simple">https://binary.pensoft.net/fig/1560498</uri></graphic></fig><fig id="F4" position="float" orientation="portrait"><object-id xmlns:xlink="http://www.w3.org/1999/xlink" content-type="doi" xlink:type="simple">10.3897/zookeys.1273.167628.figure4</object-id><object-id xmlns:xlink="http://www.w3.org/1999/xlink" content-type="arpha" xlink:type="simple">237E0803-89FD-5653-906E-72F448D2FE01</object-id><label>Figure 4.</label><caption><p>Ocular-side scale (stained with Alizarin Red) of <italic><tp:taxon-name><tp:taxon-name-part taxon-name-part-type="genus" reg="Crossorhombus">Crossorhombus</tp:taxon-name-part> <tp:taxon-name-part taxon-name-part-type="species" reg="pescadores">pescadores</tp:taxon-name-part></tp:taxon-name></italic> sp. nov., <abbrev xmlns:xlink="http://www.w3.org/1999/xlink" content-type="institution" xlink:title="Museum of Marine Biology and Aquarium" xlink:type="simple">NMMB-P</abbrev> 42260, holotype, male, 99.8 mm <abbrev xmlns:xlink="http://www.w3.org/1999/xlink" xlink:title="Standard length" xlink:type="simple">SL</abbrev>. Posterior to right. Figure not to scale.</p></caption><graphic xmlns:xlink="http://www.w3.org/1999/xlink" xlink:href="zookeys-1273-015_article-167628__-g004.jpg" id="oo_1560499.jpg" position="float" orientation="portrait" xlink:type="simple"><uri content-type="original_file" xlink:type="simple">https://binary.pensoft.net/fig/1560499</uri></graphic></fig><p>Caudal skeleton composed of expanded last neural and haemal spines and 4 plates (1<sup>st</sup> to 4<sup>th</sup> from upper) of hypurals between these spines; outer 2 plates with grooves from distal to basal, and inner 2 plates clearly divided at distal half (Fig. <xref ref-type="fig" rid="F3">3D, F</xref>); last neural spine with 1 simple ray, 1<sup>st</sup> plate with 1 simple ray (2 in all paratypes) and 1 branched ray (1), 2<sup>nd</sup> plate with 5 branched rays (5), 3<sup>rd</sup> plate with 4 branched rays (4), 4<sup>th</sup> plate with 1 branched rays (1) and 2 simple ray (2), and last haemal spine with 1 simple ray.</p></tp:treatment-sec><tp:treatment-sec sec-type="Coloration"><title>Coloration.</title><p>When preserved, body on ocular side dark brownish with a series of dark round blotches along dorsal and ventral sub-margins of body (Figs <xref ref-type="fig" rid="F1">1A</xref>, <xref ref-type="fig" rid="F2">2</xref>: A1–C1); an obscure dark blotch at origin, middle, and near base of caudal fin on straight portion of lateral line; dorsal and anal fins pale, scattered with dark specks on each ray; caudal fin with indistinct pale dark band and spots along posterior sub-margin, and with a small distinctly black spot on respective 4<sup>th</sup> ray from upper and lower (Figs <xref ref-type="fig" rid="F1">1</xref>, <xref ref-type="fig" rid="F2">2</xref>: A1–C1, 3C, E). Body on blind side with horizontal triangular bluish-black marking, and anterior portion of marking with wings extending to bases of dorsal and anal fins, and remaining portion not to bases of their fins and caudal fin; anterior central part of the marking extending forward to reach above base of pectoral fin on blind side (Fig. <xref ref-type="fig" rid="F1">1B</xref>). A thin and small vertical bluish black stripe extending upward from near the rear tip of each jaw (uniformly yellowish white without any bluish-black marking and with or without a faint stripe in young male and female; Figs <xref ref-type="fig" rid="F1">1B</xref>, <xref ref-type="fig" rid="F2">2</xref>: A2–C2).</p><sec sec-type="Key to species of Crossorhombus" id="sec5"><title>Key to species of <italic><tp:taxon-name><tp:taxon-name-part taxon-name-part-type="genus" reg="Crossorhombus">Crossorhombus</tp:taxon-name-part></tp:taxon-name></italic></title><table-wrap content-type="key" position="anchor" orientation="portrait"><table><tbody><tr><td rowspan="1" colspan="1">1</td><td rowspan="1" colspan="1">Caudal fin with 2 clearly dark bands at near base and distal margin; pectoral fin on ocular side much shorter than <abbrev xmlns:xlink="http://www.w3.org/1999/xlink" xlink:title="head length" xlink:type="simple">HL</abbrev> (1.3–1.4 in <abbrev xmlns:xlink="http://www.w3.org/1999/xlink" xlink:title="head length" xlink:type="simple">HL</abbrev> in males, 1.4–1.5 in females); elliptical bluish-black marking on blind side of body in males</td><td rowspan="1" colspan="1">
                      <bold>
                        <italic>
                          <tp:taxon-name><tp:taxon-name-part taxon-name-part-type="genus" reg="Crossorhombus">C.</tp:taxon-name-part> <tp:taxon-name-part taxon-name-part-type="species" reg="azureus">azureus</tp:taxon-name-part></tp:taxon-name>
                        </italic>
                      </bold>
                    </td></tr><tr><td rowspan="1" colspan="1">–</td><td rowspan="1" colspan="1">Caudal fin without 2 clearly dark bands; pectoral fin on ocular side equal to or longer than <abbrev xmlns:xlink="http://www.w3.org/1999/xlink" xlink:title="head length" xlink:type="simple">HL</abbrev> in male (0.45–1.01); heart-, triangular-, and V-shaped bluish-black marking on posterior 2/3 of blind side of body in males</td><td rowspan="1" colspan="1">
                      <bold>2</bold>
                    </td></tr><tr><td rowspan="1" colspan="1">2</td><td rowspan="1" colspan="1">Uppermost and lowermost 3 caudal rays unbranched; body on blind side with horizontal heart-like or triangular bluish-black marking in males</td><td rowspan="1" colspan="1">
                      <bold>3</bold>
                    </td></tr><tr><td rowspan="1" colspan="1">–</td><td rowspan="1" colspan="1">Uppermost and lowermost 2 caudal rays unbranched; body on blind side with horizontal V-shaped bluish-black marking in males</td><td rowspan="1" colspan="1">
                      <bold>4</bold>
                    </td></tr><tr><td rowspan="1" colspan="1">3</td><td rowspan="1" colspan="1">Body narrow, its depth 1.74–2.02 in <abbrev xmlns:xlink="http://www.w3.org/1999/xlink" xlink:title="head length" xlink:type="simple">HL</abbrev>; caudal fin uniformly dark, without any bands and spots; blind side of body having horizontal, heart-shaped, bluish-black marking, and its edge very narrowly spaced from bases of dorsal, anal, and caudal fins in males, but lacking marking in females</td><td rowspan="1" colspan="1">
                      <bold>
                        <italic>
                          <tp:taxon-name><tp:taxon-name-part taxon-name-part-type="genus" reg="Crossorhombus">C.</tp:taxon-name-part> <tp:taxon-name-part taxon-name-part-type="species" reg="kobensis">kobensis</tp:taxon-name-part></tp:taxon-name>
                        </italic>
                      </bold>
                    </td></tr><tr><td rowspan="1" colspan="1">–</td><td rowspan="1" colspan="1">Body deep, its depth 1.66–1.74 in <abbrev xmlns:xlink="http://www.w3.org/1999/xlink" xlink:title="head length" xlink:type="simple">HL</abbrev>; caudal fin with 1 pair of black spots; blind side of body having horizontal, triangular, bluish-black marking with anterior wings, and wings attached to dorsal- and anal- fin bases but remaining edge narrowly spaced from dorsal, anal, and caudal fins in males, but lacking marking in females</td><td rowspan="1" colspan="1"><bold><italic><tp:taxon-name><tp:taxon-name-part taxon-name-part-type="genus" reg="Crossorhombus">C.</tp:taxon-name-part> <tp:taxon-name-part taxon-name-part-type="species" reg="pescadores">pescadores</tp:taxon-name-part></tp:taxon-name></italic> sp. nov</bold>.</td></tr><tr><td rowspan="1" colspan="1">4</td><td rowspan="1" colspan="1">Head large, its length 3.65–4.08 in <abbrev xmlns:xlink="http://www.w3.org/1999/xlink" xlink:title="Standard length" xlink:type="simple">SL</abbrev>; interorbital width narrow in female, about 5.28–8.56 in <abbrev xmlns:xlink="http://www.w3.org/1999/xlink" xlink:title="head length" xlink:type="simple">HL</abbrev>; pectoral fin in males elongate, longer than <abbrev xmlns:xlink="http://www.w3.org/1999/xlink" xlink:title="head length" xlink:type="simple">HL</abbrev> (0.61–0.78 in <abbrev xmlns:xlink="http://www.w3.org/1999/xlink" xlink:title="head length" xlink:type="simple">HL</abbrev>), in females shorter than <abbrev xmlns:xlink="http://www.w3.org/1999/xlink" xlink:title="head length" xlink:type="simple">HL</abbrev> (1.03–1.28 in <abbrev xmlns:xlink="http://www.w3.org/1999/xlink" xlink:title="head length" xlink:type="simple">HL</abbrev>)</td><td rowspan="1" colspan="1">
                      <bold>
                        <italic>
                          <tp:taxon-name><tp:taxon-name-part taxon-name-part-type="genus" reg="Crossorhombus">C.</tp:taxon-name-part> <tp:taxon-name-part taxon-name-part-type="species" reg="valderostratus">valderostratus</tp:taxon-name-part></tp:taxon-name>
                        </italic>
                      </bold>
                    </td></tr><tr><td rowspan="1" colspan="1">–</td><td rowspan="1" colspan="1">Head small, its length 4.19–4.33 in <abbrev xmlns:xlink="http://www.w3.org/1999/xlink" xlink:title="Standard length" xlink:type="simple">SL</abbrev>; interorbital width wide in female, about 2.96 in <abbrev xmlns:xlink="http://www.w3.org/1999/xlink" xlink:title="head length" xlink:type="simple">HL</abbrev>; pectoral fin in males and females elongate, longer than <abbrev xmlns:xlink="http://www.w3.org/1999/xlink" xlink:title="head length" xlink:type="simple">HL</abbrev> (0.83 in <abbrev xmlns:xlink="http://www.w3.org/1999/xlink" xlink:title="head length" xlink:type="simple">HL</abbrev>, male; 0.75, female)</td><td rowspan="1" colspan="1">
                      <bold>
                        <italic>
                          <tp:taxon-name><tp:taxon-name-part taxon-name-part-type="genus" reg="Crossorhombus">C.</tp:taxon-name-part> <tp:taxon-name-part taxon-name-part-type="species" reg="howensis">howensis</tp:taxon-name-part></tp:taxon-name>
                        </italic>
                      </bold>
                    </td></tr></tbody></table></table-wrap></sec></tp:treatment-sec></tp:taxon-treatment>
